# Supplementary material for: Machine learning-enabled systematic review on coded healthcare data in heart failure research
Source: Eur Heart J Digit Health. 2025 Oct 23;7(1):ztaf123. doi: 10.1093/ehjdh/ztaf123 (PMC12821059; doi:10.1093/ehjdh/ztaf123)
Supplement: ztaf123_Supplementary_Data [file ztaf123_supplementary_data.zip]

Archive with 2 entries (2 files):
- HF_coding_supplement_21Aug25.docx
- PRISMA_2020_checklist_21Aug2025.docx
